# Supplementary material for: Zebrafish as a Human Muscle Model for Studying Age-Dependent Sarcopenia and Frailty
Source: Int J Mol Sci. 2024 Jun 3;25(11):6166. doi: 10.3390/ijms25116166 (PMC11172448; doi:10.3390/ijms25116166)
Supplement: Supplementary file 1 [file ijms-25-06166-s001.zip]

Archive with 1 entries (1 files):
- ijms-3034363-supplementary.pdf
